# Supplementary material for: Effects of probiotic supplementation on related side effects after chemoradiotherapy in cancer patients
Source: Front Oncol. 2022 Oct 28;12:1032145. doi: 10.3389/fonc.2022.1032145 (PMC9650500; doi:10.3389/fonc.2022.1032145)
Supplement: Supplementary file 2 [file Presentation_1.zip]

Archive with 7 entries (6 files):
- APPENDIX figure/
- APPENDIX figure/S1.eps
- APPENDIX figure/S1.pdf
- APPENDIX figure/S2.eps
- APPENDIX figure/S2.pdf
- APPENDIX figure/S3.eps
- APPENDIX figure/S3.pdf
